# Supplementary material for: Targeting Hepatocellular Carcinoma Growth: Haprolid’s Inhibition of AKT Signaling Through DExH-Box Helicase 9 Downregulation
Source: Cancers (Basel). 2025 Jan 28;17(3):443. doi: 10.3390/cancers17030443 (PMC11816161; doi:10.3390/cancers17030443)
Supplement: Supplementary file 1 [file cancers-17-00443-s001.zip]

Archive with 5 entries (5 files):
- Figure S1.pdf
- Figure S2.pdf
- Figure S3.pdf
- Figure S4.pdf
- File S1.pdf
